# Supplementary material for: Uncovering Genes and Ploidy Involved in the High Diversity in Root Hair Density, Length and Response to Local Scarce Phosphate in Arabidopsis thaliana
Source: PLoS One. 2015 Mar 17;10(3):e0120604. doi: 10.1371/journal.pone.0120604 (PMC4364354; doi:10.1371/journal.pone.0120604)
Supplement: S2 Table — (XLSX) [file pone.0120604.s002.xlsx]

## Sheet: description
Sheet	description
lsmeans	In this file you find the adjusted means of the root hair analysis as calculated with the proc mixed function in SAS®. The model is described in the main text. Adjusted means and standard error (SE) is given for the two measured traits root hair density and root hair length under control and deficiency conditions. These values were used as phenotypes for the genome wide association study

## Sheet: lsmeans
name	length_control	SE.len_cont	length_deficiency	SE.len_def	denstiy_control	SE.dens_cont	density_deficiency	SE.dens_def
Col-0	0.2311	0.02601	0.2131	0.02608	20.221	1.8433	26.5598	1.8475
C24	0.2902	0.05041	0.371	0.05207	23.3053	3.5139	16.71	3.5609
Sij-1	0.2076	0.04999	0.2529	0.04999	11.6561	3.4953	19.7561	3.4953
Sij-2	0.258	0.05027	0.266	0.05074	17.0577	3.5069	12.5676	3.5353
Sij-4	0.3942	0.05019	0.5149	0.05048	24.9097	3.4942	38.5097	3.4942
Kly-1	0.1143	0.04306	0.08582	0.05029	6.6514	2.9839	6.6658	3.4609
Koz-2	0.1757	0.05167	0.1857	0.0549	10.706	3.5833	0.0735	4.8806
Leb-3	0.1319	0.0509	0.1693	0.05014	9.5916	3.543	13.4698	3.4968
Monte-1	0.3041	0.05016	0.3257	0.05045	20.5141	3.5011	25.1641	3.5369
Moran-1	0.1881	0.04992	0.1768	0.04992	21.0631	3.4935	20.8631	3.4935
Timpo-1	0.255	0.05019	0.1624	0.04989	17.7515	3.494	14.5271	3.476
Angit	0.3372	0.04955	0.3747	0.04114	22.4923	3.4246	29.0189	2.8789
Mammo-2	0.1812	0.03736	0.2364	0.05308	17.094	2.5968	21.3316	3.6186
Angel-1	0.1607	0.05018	0.1306	0.05077	9.8051	3.5091	8.7301	3.5449
Ciste-1	0.08724	0.05003	0.0969	0.05081	8.5003	3.5039	10.3181	3.5511
Shigu-2	0.3666	0.05019	0.3123	0.05096	24.8681	3.5113	26.2904	3.5576
Kidr-1	0.3481	0.04315	0.3693	0.05052	25.3262	2.9238	16.5081	3.4729
Voeran-1	0.2542	0.05004	0.2227	0.05004	22.1839	3.5175	22.0839	3.5175
Aitba-2	0.3514	0.04345	0.248	0.04115	26.2546	3.014	32.2693	2.8736
Stepn-2	0.2938	0.05021	0.2092	0.05051	22.7777	3.4932	23.5879	3.5111
Jablo-1	0.3022	0.05019	0.2738	0.05019	18.4736	3.5073	26.6736	3.5073
Dobra-1	0.2197	0.05058	0.1869	0.05058	9.2178	3.5186	16.2178	3.5186
Petro-1	0.1166	0.05113	0.2695	0.05113	20.0879	3.5656	17.7862	3.5656
Slavi-1	0.2518	0.05004	0.2151	0.05004	18.5638	3.4948	18.9638	3.4948
Lecho-1	0.1891	0.0504	0.1817	0.0501	16.4217	3.5142	22.4821	3.4963
Bozen-1	0.2216	0.04996	0.3763	0.04996	20.4063	3.4888	26.1063	3.4888
Mitterberg-1	0.3378	0.0499	0.3845	0.0499	29.4183	3.4812	25.9183	3.4812
Cvi-0	0.06065	0.04991	0.07204	0.0502	2.6553	3.4858	5.8812	3.5036
HKT2-4	0.3171	0.04417	0.1666	0.04218	19.624	3.0611	13.5015	2.9395
Mer-6	0.203	0.03885	0.2095	0.04207	12.1596	2.6885	11.5137	2.9089
Agu-1	0.2713	0.07261	0.03819	0.07261	16.744	5.0354	2.0773	5.0354
Dog-4	0.2269	0.05019	0.1855	0.05019	8.0293	3.5011	14.9828	3.5011
Fei-0	0.2896	0.05098	0.3146	0.05051	18.2819	3.5454	23.1741	3.517
Bolin-1	0.14	0.05153	0.1304	0.05077	21.4152	3.5537	23.2479	3.5072
Galdo-1	0.2089	0.05083	0.1712	0.05083	19.3807	3.5546	18.2926	3.5546
Lago-1	0.1413	0.05023	0.1084	0.04994	4.3651	3.4926	10.2651	3.4926
Altenb-2	0.2587	0.05032	0.3594	0.05002	19.355	3.5071	30.0852	3.4893
Castelfed-4	0.3444	0.05027	0.22	0.05027	23.274	3.5051	19.574	3.5051
Rovero-1	0.1675	0.05017	0.1843	0.05017	15.869	3.5027	16.269	3.5027
Vezzano-2	0.3237	0.05016	0.4747	0.05016	22.5469	3.4881	31.2469	3.4881
Stepn-1	0.08197	0.0523	0.09968	0.05094	2.6664	3.6193	4.4907	3.5368
Copac-1	0.2266	0.02578	0.2192	0.02582	17.5307	1.8142	23.4522	1.8163
Borsk-2	0.1798	0.04997	0.1209	0.04997	9.9593	3.4892	18.2593	3.4892
Krazo-2	0.2714	0.05016	0.2606	0.05016	17.5361	3.5038	24.2361	3.5038
Apost-1	0.4058	0.05044	0.3563	0.05014	20.7587	3.5033	27.5587	3.5033
Ciste-2	0.2695	0.05011	0.263	0.0506	27.1089	3.499	27.7038	3.5282
Koch-1	0.2446	0.0412	0.2325	0.0412	21.0306	2.8816	25.5639	2.8816
Lerik1-3	0.05976	0.05009	0.07145	0.05087	8.76	3.5023	6.3054	3.5487
Nie1-2	0.1954	0.05084	0.2522	0.05084	13.5271	3.5399	22.0383	3.5399
Tu-SB30-3	0.238	0.05075	0.2073	0.05045	22.3389	3.5326	25.0181	3.5146
Wal-HasB-4	0.245	0.04149	0.2193	0.04312	24.998	2.8958	25.3068	2.9953
Xan-1	0.2323	0.04986	0.2091	0.05061	18.3733	3.4682	24.3351	3.5139
Yeg-1	0.08111	0.05024	0.1129	0.06918	4.209	3.5014	18.1692	4.735
Mammo-1	0.2891	0.06949	0.1969	0.05217	19.472	4.7451	22.7249	3.5787
Star-8	0.1872	0.0501	0.1703	0.05086	16.9761	3.4934	22.5691	3.5393
Bay-0	0.2399	0.05025	0.2791	0.04995	24.6292	3.5097	20.8114	3.4919
Bur-0	0.2471	0.05031	0.1811	0.05031	13.306	3.5121	11.306	3.5121
Del-10	0.2112	0.04979	0.2004	0.04979	15.9863	3.4819	27.1863	3.4819
Est-1	0.2543	0.05018	0.2088	0.05048	19.3587	3.5007	27.6513	3.5185
Sha	0.3349	0.02578	0.3204	0.02587	17.1675	1.8123	20.373	1.8178
Tsu-1	0.1102	0.0506	0.08908	0.07118	11.8648	3.5277	11.1221	4.8684
Vash-1	0.2909	0.05025	0.2906	0.05054	25.0006	3.5027	28.4443	3.5204
Ler-1	0.41	0.05039	0.3809	0.05039	18.4163	3.5127	23.9163	3.5127
Knox-18	0.255	0.05004	0.2111	0.05004	19.9606	3.4872	19.6606	3.4872
Rmx-A02	0.3085	0.04987	0.2112	0.05064	20.8547	3.4862	22.9746	3.5325
Tamm-2	0.3088	0.05025	0.2138	0.05054	21.0566	3.5067	22.6818	3.5241
Lz-0	0.2242	0.05015	0.1133	0.05044	18.8761	3.5074	21.8421	3.5252
Gu-0	0.3175	0.04974	0.3443	0.04974	20.9634	3.4746	25.9634	3.4746
Pna-17	0.06317	0.04992	0.07623	0.05069	11.6123	3.4905	17.5792	3.537
Mz-0	0.2339	0.04295	0.1397	0.04137	16.2838	2.988	8.3446	2.8919
Pna-10	0.2035	0.05006	0.2499	0.05006	21.102	3.4951	19.702	3.4951
Mrk-0	0.2738	0.05019	0.1878	0.05019	15.1977	3.5075	13.7977	3.5075
Wt-5	0.1907	0.05045	0.1775	0.05045	12.7046	3.5144	21.1367	3.5144
Nd-1	0.2082	0.05099	0.1791	0.05149	13.4981	3.5492	17.7345	3.5794
Bor-4	0.2306	0.05013	0.2562	0.05013	15.5267	3.496	25.5267	3.496
Ms-0	0.3606	0.05005	0.2216	0.05005	22.9955	3.4924	21.2955	3.4924
Ts-1	0.1922	0.042	0.2002	0.04302	18.8163	2.9348	19.5347	2.9988
Ts-5	0.2157	0.05079	0.3928	0.05079	18.1094	3.5247	25.4032	3.4964
Oy-0	0.3716	0.04999	0.2636	0.05028	23.7609	3.4885	24.5548	3.5062
Ren-11	0.3196	0.05001	0.25	0.05001	23.5936	3.4845	24.9936	3.4845
Wei-0	0.2194	0.05013	0.1401	0.05013	16.1162	3.4995	22.0162	3.4995
Gy-0	0.3543	0.05092	0.2278	0.05063	22.7314	3.5455	16.3368	3.528
Ra-0a	0.2941	0.04116	0.2492	0.04188	19.0498	2.8802	25.8919	2.9237
Mt-0	0.2516	0.05011	0.2892	0.05119	20.5646	3.4964	29.8728	3.5616
Kondara	0.1706	0.04994	0.009316	0.04994	13.9691	3.4896	0.6691	3.4896
Ga-0	0.07207	0.05026	0.1235	0.05056	5.0585	3.5013	23.6119	3.5192
Kin-0	0.2073	0.0694	0.2078	0.05098	18.5966	4.75	14.8376	3.5498
Co-2	0.1087	0.04205	0.1082	0.04159	5.595	2.9277	8.5608	2.8995
Kr-0	0.3266	0.05105	0.2771	0.04329	18.1783	3.5149	27.8975	3.0047
Sf-2	0.1396	0.05017	0.1861	0.0693	14.1461	3.5029	19.4728	4.7468
Sorbo	0.2742	0.05034	0.2619	0.05005	21.3008	3.547	26.9418	3.5011
Yo-0	0.3358	0.05039	0.1525	0.05039	13.418	3.5199	16.418	3.5199
Mr-0	0.256	0.05091	0.2495	0.05044	33.3391	3.5444	29.262	3.5159
Se-0	0.2238	0.05123	0.2783	0.05123	20.0642	3.5583	23.1543	3.5581
Van-0	0.1255	0.05044	0.1238	0.05044	15.2022	3.5195	17.3022	3.5195
Wa-1	0.3269	0.05006	0.2323	0.05006	34.6994	3.4929	32.5994	3.4929
Ws-0	0.1025	0.05002	0.08715	0.05031	8.8562	3.4915	15.2368	3.5092
No-0	0.2121	0.05031	0.1869	0.05031	16.5758	3.5183	16.0503	3.5183
Petergof	0.1801	0.06897	0.1802	0.05058	25.5959	4.7356	22.1721	3.5282
Gie-0	0.3363	0.05072	0.2505	0.04997	15.2843	3.5294	15.1831	3.4836
RRS-7	0.3803	0.05044	0.235	0.05091	20.7804	3.5059	22.2145	3.552
RRS-10	0.245	0.05071	0.216	0.04994	17.1744	3.49	24.2744	3.49
Knox-10	0.2567	0.05003	0.2085	0.05003	19.0894	3.4945	19.5894	3.4945
Pu2-23	0.151	0.05122	0.2164	0.043	15.7525	3.5234	27.0382	2.9946
Lp2-2	0.1259	0.05048	0.1908	0.07008	7.3195	3.5208	17.9607	4.7966
Lp2-6	0.3191	0.04993	0.225	0.04993	24.231	3.4819	26.931	3.4819
HR-5	0.1654	0.0383	0.156	0.07102	18.4836	2.6606	18.9381	4.8188
HR-10	0.3793	0.05013	0.3761	0.05089	18.468	3.5013	25.5518	3.5472
Sq-1	0.2422	0.05057	0.22	0.05028	18.4356	3.5275	24.5337	3.5098
Sq-8	0.2222	0.04992	0.2138	0.05068	15.4695	3.4902	20.1621	3.5361
Kz-1	0.23	0.04979	0.2188	0.06867	19.743	3.4735	21.761	4.7082
Kz-9	0.2538	0.04216	0.1478	0.03838	13.0054	2.9166	6.3508	2.6637
Got-7	0.2165	0.04992	0.3531	0.04992	10.3238	3.491	17.4238	3.491
Got-22	0.2522	0.07046	0.2978	0.05026	25.9949	4.8095	32.8534	3.4986
Ren-1	0.2518	0.05016	0.2912	0.05016	21.7472	3.503	24.2472	3.503
Uod-1	0.3807	0.05014	0.3717	0.05014	18.5877	3.4985	25.4877	3.4985
Uod-7	0.2939	0.05015	0.1551	0.05015	17.4216	3.4985	10.6216	3.4985
CIBC-17	0.1292	0.04995	0.1086	0.04995	18.9625	3.4992	20.5625	3.4992
Ull2-3	0.2117	0.04134	0.1097	0.0435	7.7316	2.8825	5.3284	3.0148
Bil-7	0.2065	0.05026	0.2271	0.05026	14.3304	3.5052	17.2304	3.5052
Zdr-1	0.2765	0.05064	0.3403	0.04987	20.3148	3.5169	27.738	3.4706
Zdr-6	0.5011	0.04988	0.438	0.04988	21.6496	3.4816	22.7496	3.4816
NFA-8	0.1999	0.04997	0.1759	0.05027	17.4742	3.4955	14.9683	3.5135
Eden-1	0.2108	0.04218	0.1585	0.04248	23.2654	2.9414	26.4604	2.9597
Pu2-7	0.1747	0.04995	0.2178	0.04995	14.6975	3.4899	24.0975	3.4899
Ag-0	0.2938	0.05038	0.2434	0.05086	29.5755	3.5067	32.9887	3.5353
LL-0	0.2023	0.05078	0.1812	0.05002	11.0856	3.5364	16.1099	3.4905
Alc-0	0.3175	0.05012	0.275	0.05012	23.4875	3.4992	23.3875	3.4992
Bla-1	0.2758	0.05003	0.2445	0.05003	23.2195	3.4972	23.7195	3.4972
Bla-11	0.2889	0.04991	0.2672	0.04991	18.2602	3.488	17.0602	3.488
Can-0	0.3176	0.05095	0.2903	0.05094	16.0498	3.5432	16.5609	3.5432
Ll-1	0.3006	0.07011	0.2217	0.0508	18.2456	4.8016	17.415	3.5432
Pla-0	0.2649	0.05046	0.1985	0.06924	21.3501	3.5078	27.6912	4.7319
Pla-1	0.4091	0.04975	0.2752	0.04975	25.6426	3.4803	25.1426	3.4803
Pla-3	0.2101	0.0499	0.2428	0.0499	25.1615	3.4771	24.1615	3.4771
N13	0.1085	0.05103	0.1149	0.07039	6.3376	3.5059	15.4709	4.7937
Ak-1	0.1626	0.05114	0.2104	0.05085	9.9001	3.5142	18.1196	3.4965
An-1	0.2543	0.05005	0.2363	0.05005	27.863	3.4906	32.763	3.4906
N7	0.3936	0.05029	0.2162	0.05	22.8397	3.4865	21.0397	3.4865
Bor-1	0.375	0.04996	0.3211	0.04996	23.792	3.4891	28.292	3.4891
Guntschnna-1	0.0828	0.05081	0.07491	0.05128	7.9671	3.5469	7.9266	3.5753
Altenb-3	0.2948	0.04996	0.2726	0.04996	23.2752	3.4887	23.1752	3.4887
Bozen85	0.1949	0.05047	0.2705	0.05093	14.5939	3.4916	21.8244	3.5379
Mitt113	0.2117	0.05016	0.2147	0.05045	21.9421	3.5028	25.8997	3.5206
Mitt103	0.2554	0.04196	0.1506	0.0453	30.0776	2.9318	27.944	3.1342
Caste25	0.2981	0.05011	0.2839	0.05011	22.1351	3.4976	26.7351	3.4976
Caste37	0.2505	0.05022	0.2727	0.04992	19.8362	3.507	23.3124	3.4892
Roverod26	0.1483	0.05037	0.1689	0.05037	12.8209	3.5121	19.1209	3.5121
Vezza63	0.4723	0.05017	0.4499	0.05017	22.0714	3.4984	24.8714	3.4984
Kurta1532	0.2919	0.05006	0.2566	0.05036	25.5951	3.4928	23.3289	3.5106
Kurta16313	0.2014	0.05052	0.1935	0.04975	32.0747	3.52	27.9668	3.4737
Kurta1441	0.2364	0.04956	0.2916	0.04303	21.6607	3.4319	24.1935	2.9961
Laats335	0.2058	0.04302	0.1933	0.0419	15.5609	2.9922	12.2283	2.9227
Mitt8324	0.2682	0.05091	0.1733	0.07146	28.1264	3.549	26.7482	4.8877
Mitt9311	0.03598	0.05014	0.09132	0.05014	0.00973	3.5006	4.7903	3.5006
Mitt62212	0.2025	0.05034	0.2251	0.05034	19.3682	3.5167	23.3682	3.5167
Ct-1	0.3193	0.04998	0.2628	0.04998	30.5022	3.4868	25.7022	3.4868
Edi-0	0.3336	0.04997	0.3006	0.04997	24.6333	3.4881	26.6333	3.4881
Hi-0	0.2943	0.05004	0.2856	0.05004	20.2417	3.4913	29.2417	3.4913
Kn-0	0.1367	0.05005	0.2008	0.05005	5.4102	3.4946	12.3102	3.4946
Po-0	0.2885	0.04996	0.2462	0.04996	22.3036	3.4817	26.1036	3.4817
Rsch-4	0.195	0.05011	0.1474	0.05011	19.1002	3.5001	21.1002	3.5001
Tsu-0	0.3575	0.05005	0.3417	0.05005	18.3176	3.4947	21.0176	3.4947
Wil-2	0.4634	0.05015	0.3111	0.05045	20.6154	3.4988	22.4051	3.5166
Wu-0	0.2988	0.04989	0.1711	0.05066	21.6085	3.4927	13.57	3.5389
Zu-0	0.2813	0.05002	0.319	0.05079	30.7977	3.4978	28.7325	3.544
